# Supplementary material for: Linear growth faltering in infants is associated with Acidaminococcus sp. and community-level changes in the gut microbiota
Source: Microbiome. 2015 Jun 13;3:24. doi: 10.1186/s40168-015-0089-2 (PMC4477476; doi:10.1186/s40168-015-0089-2)
Supplement: Additional file 1: Table S1. — Study participant characteristics in each cohort at the baseline visit and in cases v controls. Summary statistics describing the baseline characteristics of participants enrolled in the Malawi and Bangladesh twin cohorts, and comparison of case versus control characteristics. [file 40168_2015_89_MOESM1_ESM.xls]

## Sheet: malawi
Additional file 1: Table S1. Table of Study Participant Characteristics in each Cohort at the Baseline Visit and in Cases versus Controls.
	Malawi				Bangladesh
	Cohort(n=44)*	CA(n=10)	CO(n=8)	p-value†	Cohort(n=24)*	CA(n=6)	CO(n=5)	p-value†
Number of Fecal Samples, M[IQR]	7[4,8]				17[13,22]
Follow-up Time (months), M[IQR]	9.6[4.1,14.5]				14.5[11.9,20.7]
Age Group, n(%)
≤6 Months	14(31.82)	3(30.0)	0(0.0)	0.319967	24(100.0)	6(100.0)	1(20.0)	0.0449823
6< Months ≤12	10(22.72)	3(30.0)	2(25.0)		0(0.0)	0(0.0)	4(80.0)
>12 Months	20(45.45)	4(40.0)	6(75.0)		0(0.0)	0(0.0)	0(0.0)
Age (months), M[IQR]	10.2[4.6,14.5]	10.8[6.3,18.0]	19.6[12.6,23.8]	0.053	0.26[0.19,0.63]	2.9[2.2,3.7]	11.0[8.1,11.1]	<0.01
Sex, n(%)
Male	24(54.55)	5 (50.0)	4(50.0)	1	7(29.2)	2(33.3)	1(20.0)	1
Female	20(45.45)	5 (50.0)	4(50.0)		17(70.8)	4(66.7)	4(80.0)
WHZ, M[IQR]	-0.46[-0.87,-0.13]	0.23[0.08,0.94]	-0.04[-0.92,0.76]	0.276	-0.57[-1.51,0.35]‡	0.53[0.17,1.23]	-0.64[-1.05,-0.59]	0.048
HAZ, M[IQR]	-2.95[-3.70,-2.18]	-3.08[-3.23,-3.04]	-2.45[-2.60,-2.28]	<0.01	-3.75[-4.54,-2.68]‡	-3.17[-3.37,-3.08]	-2.63[-2.94,-2.29]	<0.01
MUAC, M[IQR]	13.2[12.0,13.8]	13.55[12.65,14.00]	14.70[12.75,15.45]	0.097
Days of Fever, M[IQR]§	0.0[0.0,2.0]	1.5[1.0,2.7]	0.0[0.0,2.5]	0.163
Days of Cough, M[IQR]§	0.0[0.0,3.2]	2.5[0.2,4.5]	0.0[0.0,0.75]	0.167
Days of Vomiting, M[IQR]§	0.0[0.0,0.0]	0.0[0.0,0.0]	0.0[0.0,0.0]	1
Days of Diarrhea, M[IQR]§	0.0[0.0,2.0]	0.0[0.0,0.0]	0.0[0,0.5]	0.976
Diarrhea, n(%)¶					0(0.0)	0(0.0)	0(0.0)	1
Site, n(%)
Chamba	10(22.73)	2(20.0)	2(25.0)	0.720984
Makwhira	4(9.09)	0(0.0)	1(12.5)
Mayaka	12(27.27)	2(20.0)	3(37.5)
Mbiza	16(36.36)	6(60.0)	2(25.0)
Mitondo	2(4.54)	0(0.0)	0(0.0)
Antibiotic use, n(%)#					0(0.0)	1(16.7)	2(40.0)	0.852911
Diet, n(%)¶
Breast Milk					23(95.8)	6(100.0)	3(60.0)	0.551392
Formula					0(0.0)	6(100.0)	4(80.0)	1
Solid Foods					0(0.0)	1(16.7)	3(60.0)	0.39075
Simpson Diversity, M[IQR]	0.51[0.25,0.62]	0.50[0.18,0.65]	0.71[0.67,0.77]	0.02	0.52[0.34,0.59]	0.48[0.28, 0.61]	0.70[0.64,0.76]	0.054
Reads per Sample, M[IQR]	76,700[55,200, 103,000]	76,778[62,319, 104,611 ]	81,897[64,562, 100,075]	0.453	20,192[16,155, 24,632]	19,518[14,711, 25,204]	20,592[18,806, 28,481]	0.457
CA, cases (severely stunted); CO, controls (stunted); n, number; M, median; IQR, inter-quartile range, WHZ, weight-for-height z-score; HAZ, height-for-age z-score; MUAC, mid-upper arm circumference.
*Cohort at baseline. †p-value for Cases versus Controls. ‡Measurements at study entry were missing for 22 of 24 children, we report measurements at the second visit.§Prior to the visit.
¶At the visit. #In the 7 days prior to the visit.
