# Supplementary material for: Linear growth faltering in infants is associated with Acidaminococcus sp. and community-level changes in the gut microbiota
Source: Microbiome. 2015 Jun 13;3:24. doi: 10.1186/s40168-015-0089-2 (PMC4477476; doi:10.1186/s40168-015-0089-2)
Supplement: Additional file 2: Table S2. — Genus relative abundance and genus presence in 308 Malawi and 429 Bangladesh fecal samples collected during follow-up. Median, minimum and maximum relative abundance of each genus identified in 308 Malawi and 429 Bangladesh fecal samples collected during follow-up, and the number and proportion of samples in each cohort in which each genus was identified. [file 40168_2015_89_MOESM2_ESM.xls]

## Sheet: sheet
Additional file 2: Table S2. Genus Relative Abundance and Genus Presence in 308 Malawi and 429 Bangladesh Fecal Samples Collected During Follow-up.
	Malawi			Bangladesh
Taxon	Relative Abundance	Presence/Absence		Relative Abundance	Presence/Absence
	Median[min,max]	n	% (95%CI)	Median[min,max]	n	% (95%CI)
Abiotrophia				0.00[0.00, 0.01]	13	3.03( 1.62, 5.13)
Acetobacteraceae_uncl	0.00[0.00, 1.11]	2	0.65( 0.08, 2.33)
Acidaminococcus	0.00[0.00, 2.01]	6	1.95(0.72,4.19)	0.00[0.00, 0.31]	22	5.13( 3.24, 7.66)
Acinetobacter				0.00[0.00, 4.63]	101	23.54(19.61, 27.85)
Actinobacillus				0.00[0.00, 2.54]	147	34.27(29.78, 38.97)
Actinomyces				0.01[0.00, 0.92]	252	58.74(53.92, 63.44)
Aerococcus				0.00[0.00, 0.01]	2	0.47( 0.06, 1.67)
Aeromonas				0.00[0.00, 0.41]	23	5.36( 3.43, 7.94)
Akkermansia	0.00[0.00, 7.12]	14	4.55( 2.51, 7.51)	0.00[0.00, 1.41]	15	3.50( 1.97, 5.70)
Alcaligenaceae_uncl				0.00[0.00, 0.01]	4	0.93( 0.25, 2.37)
Alistipes	0.00[0.00, 1.75]	9	2.92( 1.34, 5.47)	0.00[0.00, 0.55]	14	3.26( 1.80, 5.41)
Alkaliphilus	0.00[0.00, 0.59]	1	0.32( 0.01, 1.80)
Allisonella				0.00[0.00, 1.41]	73	17.02(13.58, 20.91)
Anaerobiospirillum				0.00[0.00, 3.03]	5	1.17( 0.38, 2.70)
Anaerococcus	0.00[0.00, 0.15]	2	0.65( 0.08, 2.33)	0.00[0.00, 0.16]	135	31.47(27.10, 36.10)
Anaerofustis				0.00[0.00, 0.00]	1	0.23( 0.01, 1.29)
Anaeroglobus				0.00[0.00, 0.01]	1	0.23( 0.01, 1.29)
Anaerotruncus				0.00[0.00, 0.01]	4	0.93( 0.25, 2.37)
Asaccharobacter				0.00[0.00, 0.02]	1	0.23( 0.01, 1.29)
Atopobium	0.00[0.00, 1.51]	3	0.97( 0.20, 2.82)	0.00[0.00, 0.17]	112	26.11(22.01, 30.54)
Bacillaceae_uncl				0.00[0.00, 0.71]	58	13.52(10.43, 17.12)
Bacillus				0.00[0.00, 0.01]	7	1.63( 0.66, 3.33)
Bacteroides	3.72[0.00,49.83]	237	76.95(71.83,81.53)	0.01[0.00,21.33]	285	66.43(61.75, 70.89)
Barnesiella				0.00[0.00, 0.08]	4	0.93( 0.25, 2.37)
Bifidobacteriaceae_uncl				0.03[0.00, 0.27]	381	88.81(85.44, 91.63)
Bifidobacterium	42.83[0.00,99.56]	287	93.18(89.77,95.73)	46.25[0.01,96.79]	429	100.00(99.14,100.00)
Blautia	0.59[0.00,15.44]	187	60.71(55.02,66.20)	0.01[0.00,55.84]	245	57.11(52.27, 61.85)
Brachyspira	0.00[0.00,17.65]	21	6.82( 4.27,10.23)	0.00[0.00, 0.01]	2	0.47( 0.06, 1.67)
Bulleidia				0.00[0.00, 0.12]	11	2.56( 1.29, 4.54)
Butyricicoccus				0.00[0.00, 3.55]	127	29.60(25.32, 34.17)
Butyricimonas				0.00[0.00, 0.06]	2	0.47( 0.06, 1.67)
Butyrivibrio	0.00[0.00,14.98]	44	14.29(10.58,18.70)
Campylobacter	0.00[0.00, 2.34]	8	2.60( 1.13, 5.05)	0.00[0.00,10.87]	154	35.90(31.35, 40.64)
Catenibacterium	0.00[0.00, 4.28]	29	9.42( 6.40,13.24)	0.00[0.00,12.89]	147	34.27(29.78, 38.97)
Centipeda				0.00[0.00, 0.01]	1	0.23( 0.01, 1.29)
Cetobacterium				0.00[0.00,13.74]	41	9.56( 6.95, 12.74)
Chlamydiaceae_uncl	0.00[0.00, 1.89]	37	12.01( 8.60,16.18)
Citrobacter	0.00[0.00, 2.40]	13	4.22( 2.27, 7.11)	0.00[0.00, 0.15]	14	3.26( 1.80, 5.41)
Clostridiaceae_uncl				0.00[0.00, 2.91]	101	23.54(19.61, 27.85)
Clostridiales_Family_XI_Incertae_Sedis_uncl	0.00[0.00, 0.89]	7	2.27( 0.92, 4.63)	0.00[0.00, 0.02]	15	3.50( 1.97, 5.70)
Clostridiales_Family_XIII_Incertae_Sedis_uncl				0.00[0.00, 0.02]	3	0.70( 0.14, 2.03)
Clostridium	0.00[0.00,10.56]	7	2.27( 0.92, 4.63)	0.01[0.00,57.92]	255	59.44(54.63, 64.12)
Collinsella	0.99[0.00,17.63]	211	68.51(63.00,73.66)	0.55[0.00,15.30]	310	72.26(67.76, 76.45)
Comamonadaceae_uncl				0.00[0.00, 0.02]	2	0.47( 0.06, 1.67)
Comamonas				0.00[0.00, 0.01]	3	0.70( 0.14, 2.03)
Coprobacillus	0.00[0.00, 3.86]	5	1.62( 0.53, 3.75)
Coprococcus	0.00[0.00, 1.08]	21	6.82( 4.27,10.23)	0.00[0.00, 4.14]	106	24.71(20.70, 29.07)
Coriobacteriaceae_uncl				0.01[0.00, 9.97]	257	59.91(55.10, 64.58)
Corynebacterium				0.00[0.00, 0.92]	221	51.52(46.67, 56.34)
Dermabacteraceae_uncl				0.00[0.00, 0.01]	2	0.47( 0.06, 1.67)
Dermatophilaceae_uncl				0.00[0.00, 0.01]	4	0.93( 0.25, 2.37)
Desulfobulbaceae_uncl	0.00[0.00, 4.85]	112	36.36(30.98,42.01)
Desulfovibrio	0.00[0.00, 1.69]	13	4.22( 2.27, 7.11)	0.00[0.00, 0.05]	4	0.93( 0.25, 2.37)
Dialister				0.00[0.00, 9.62]	145	33.80(29.33, 38.49)
Dietzia				0.00[0.00, 0.00]	1	0.23( 0.01, 1.29)
Dolosigranulum				0.00[0.00, 0.09]	53	12.35( 9.39, 15.85)
Dorea	0.00[0.00, 4.81]	95	30.84(25.73,36.33)	0.03[0.00,41.46]	267	62.24(57.46, 66.84)
Edwardsiella				0.00[0.00, 0.02]	3	0.70( 0.14, 2.03)
Eggerthella				0.00[0.00, 1.77]	81	18.88(15.29, 22.91)
Enterobacter	0.00[0.00, 3.22]	17	5.52( 3.25, 8.69)
Enterobacteriaceae_uncl				0.43[0.00,69.32]	417	97.20(95.16, 98.55)
Enterococcaceae_uncl				0.01[0.00, 8.62]	260	60.61(55.81, 65.26)
Enterococcus	0.00[0.00, 6.77]	38	12.34( 8.88,16.54)	0.01[0.00,33.67]	266	62.00(57.23, 66.62)
Enterorhabdus				0.00[0.00, 0.18]	25	5.83( 3.81, 8.48)
Erysipelotrichaceae_uncl				0.00[0.00, 0.82]	70	16.32(12.95, 20.16)
Escherichia	0.00[0.00,44.72]	115	37.34(31.92,43.00)
Escherichia/Shigella				1.85[0.00,92.55]	423	98.60(96.98, 99.49)
Eubacterium	0.00[0.00,34.44]	77	25.00(20.26,30.23)	0.00[0.00,12.16]	195	45.45(40.67, 50.30)
Exiguobacterium				0.00[0.00, 0.01]	3	0.70( 0.14, 2.03)
Faecalibacterium	3.14[0.00,41.24]	234	75.97(70.80,80.64)	0.00[0.00,24.92]	204	47.55(42.74, 52.40)
Finegoldia				0.00[0.00, 0.38]	107	24.94(20.92, 29.32)
Frankia	0.00[0.00, 0.28]	1	0.32( 0.01, 1.80)
Fusobacteriaceae_uncl				0.00[0.00, 6.14]	66	15.38(12.10, 19.15)
Fusobacterium	0.00[0.00, 1.16]	5	1.62( 0.53, 3.75)	0.00[0.00, 0.41]	52	12.12( 9.19, 15.59)
Gardnerella	0.00[0.00, 0.01]	3	0.97( 0.20, 2.82)	0.00[0.00, 0.01]	4	0.93( 0.25, 2.37)
Gemella				0.00[0.00, 0.50]	149	34.73(30.23, 39.45)
Geobacillus				0.00[0.00, 0.32]	18	4.20( 2.51, 6.55)
Gordonibacter				0.00[0.00, 0.09]	10	2.33( 1.12, 4.24)
Granulicatella				0.00[0.00, 0.06]	94	21.91(18.09, 26.13)
Haemophilus	0.00[0.00, 6.30]	25	8.12( 5.32,11.75)
Hallella				0.00[0.00, 0.00]	4	0.93( 0.25, 2.37)
Helicobacter	0.00[0.00, 2.91]	7	2.27( 0.92, 4.63)	0.00[0.00, 0.95]	24	5.59( 3.62, 8.21)
Holdemania				0.00[0.00, 0.01]	4	0.93( 0.25, 2.37)
Howardella				0.00[0.00, 0.05]	21	4.90( 3.06, 7.39)
Kingella				0.00[0.00, 0.01]	2	0.47( 0.06, 1.67)
Klebsiella	0.00[0.00, 5.86]	10	3.25( 1.57, 5.89)
Kocuria				0.00[0.00, 1.22]	49	11.42( 8.57, 14.82)
Lachnospiraceae_uncl				0.01[0.00, 9.88]	257	59.91(55.10, 64.58)
Lactobacillaceae_uncl				0.01[0.00, 0.70]	230	53.61(48.77, 58.41)
Lactobacillus	0.59[0.00,37.60]	177	57.47(51.73,63.06)	2.65[0.00,77.31]	394	91.84(88.84, 94.25)
Lactococcus	0.00[0.00, 3.33]	1	0.32( 0.01, 1.80)	0.00[0.00, 0.97]	98	22.84(18.95, 27.11)
Leptotrichia				0.00[0.00, 1.62]	8	1.86( 0.81, 3.64)
Leuconostoc	0.00[0.00, 2.72]	4	1.30( 0.35, 3.29)	0.00[0.00, 7.52]	140	32.63(28.21, 37.30)
Leuconostocaceae_uncl				0.00[0.00, 0.00]	3	0.70( 0.14, 2.03)
Macrococcus				0.00[0.00, 0.03]	14	3.26( 1.80, 5.41)
Megamonas	0.00[0.00,32.31]	41	13.31( 9.72,17.62)	0.00[0.00, 8.60]	149	34.73(30.23, 39.45)
Megasphaera	0.00[0.00, 2.61]	11	3.57( 1.80, 6.30)	0.00[0.00,19.79]	188	43.82(39.07, 48.66)
Methanobrevibacter	0.00[0.00, 0.48]	1	0.32( 0.01, 1.80)	0.00[0.00, 0.10]	4	0.93( 0.25, 2.37)
Methanosphaera				0.00[0.00, 0.04]	1	0.23( 0.01, 1.29)
Micrococcaceae_uncl				0.00[0.00, 0.02]	25	5.83( 3.81, 8.48)
Micrococcus	0.00[0.00, 0.01]	1	0.32( 0.01, 1.80)	0.00[0.00, 0.01]	9	2.10( 0.96, 3.94)
Mitsuokella	0.00[0.00,10.09]	37	12.01( 8.60,16.18)	0.00[0.00, 2.22]	21	4.90( 3.06, 7.39)
Mobiluncus				0.00[0.00, 0.01]	2	0.47( 0.06, 1.67)
Mogibacterium				0.00[0.00, 0.09]	19	4.43( 2.69, 6.83)
Moraxella				0.00[0.00, 0.02]	1	0.23( 0.01, 1.29)
Moraxellaceae_uncl				0.00[0.00, 0.01]	5	1.17( 0.38, 2.70)
Mycobacterium	0.00[0.00, 2.07]	86	27.92(22.98,33.29)	0.00[0.00, 0.00]	1	0.23( 0.01, 1.29)
Neisseria	0.00[0.00, 1.08]	3	0.97( 0.20, 2.82)	0.00[0.00, 0.29]	59	13.75(10.64, 17.38)
Neisseriaceae_uncl	0.00[0.00, 1.21]	5	1.62( 0.53, 3.75)	0.00[0.00, 0.05]	6	1.40( 0.51, 3.02)
Nocardiopsis				0.00[0.00, 0.00]	3	0.70( 0.14, 2.03)
Odoribacter	0.00[0.00, 1.54]	5	1.62( 0.53, 3.75)	0.00[0.00, 0.02]	6	1.40( 0.51, 3.02)
Olsenella	0.00[0.00, 0.05]	2	0.65( 0.08, 2.33)	0.01[0.00,20.70]	242	56.41(51.57, 61.16)
Oribacterium				0.00[0.00, 0.01]	6	1.40( 0.51, 3.02)
Oscillibacter				0.00[0.00, 3.15]	39	9.09( 6.54, 12.22)
Oxalobacteraceae_uncl				0.00[0.00, 0.01]	3	0.70( 0.14, 2.03)
Parabacteroides	0.00[0.00, 3.28]	15	4.87( 2.75, 7.91)	0.00[0.00, 0.22]	46	10.72( 7.96, 14.04)
Paracoccus				0.00[0.00, 0.01]	6	1.40( 0.51, 3.02)
Paraprevotella				0.00[0.00, 0.02]	3	0.70( 0.14, 2.03)
Parasutterella				0.00[0.00, 0.55]	8	1.86( 0.81, 3.64)
Parvimonas				0.00[0.00, 0.14]	45	10.49( 7.75, 13.78)
Pasteurellaceae_uncl				0.00[0.00, 0.23]	83	19.35(15.72, 23.41)
Pediococcus				0.00[0.00, 1.07]	8	1.86( 0.81, 3.64)
Peptococcus				0.00[0.00, 0.07]	18	4.20( 2.51, 6.55)
Peptoniphilus	0.00[0.00, 0.59]	4	1.30( 0.35, 3.29)	0.00[0.00, 0.14]	118	27.51(23.33, 31.99)
Peptostreptococcaceae_uncl				0.00[0.00, 0.01]	4	0.93( 0.25, 2.37)
Peptostreptococcus				0.00[0.00, 1.02]	74	17.25(13.79, 21.16)
Phascolarctobacterium	0.00[0.00, 6.73]	20	6.49( 4.01, 9.85)	0.00[0.00, 0.03]	5	1.17( 0.38, 2.70)
Porphyromonadaceae_uncl				0.00[0.00, 0.14]	8	1.86( 0.81, 3.64)
Porphyromonas				0.00[0.00, 0.03]	31	7.23( 4.96, 10.10)
Prevotella	22.66[0.00,80.51]	261	84.74(80.23,88.57)	0.04[0.00,36.59]	316	73.66(69.22, 77.77)
Prevotellaceae_uncl				0.00[0.00, 5.02]	114	26.57(22.45, 31.02)
Proteus				0.00[0.00, 1.35]	19	4.43( 2.69, 6.83)
Providencia	0.00[0.00, 0.75]	1	0.32( 0.01, 1.80)	0.00[0.00,56.99]	10	2.33( 1.12, 4.24)
Pseudobutyrivibrio				0.00[0.00, 0.01]	2	0.47( 0.06, 1.67)
Pseudomonas	0.00[0.00, 0.27]	2	0.65( 0.08, 2.33)	0.00[0.00, 0.01]	4	0.93( 0.25, 2.37)
Roseburia	0.00[0.00,16.61]	74	24.03(19.36,29.20)	0.00[0.00,22.98]	139	32.40(27.99, 37.06)
Rothia	0.00[0.00, 0.73]	4	1.30( 0.35, 3.29)	0.02[0.00, 3.05]	331	77.16(72.89, 81.05)
Ruminococcaceae_uncl				0.00[0.00, 5.57]	122	28.44(24.21, 32.96)
Ruminococcus	0.00[0.00,30.74]	123	39.94(34.42,45.64)	0.00[0.00, 4.20]	54	12.59( 9.60, 16.10)
Sarcina				0.00[0.00,23.73]	59	13.75(10.64, 17.38)
Shigella	0.00[0.00, 9.29]	18	5.84( 3.50, 9.08)
Slackia	0.00[0.00, 1.87]	18	5.84( 3.50, 9.08)	0.00[0.00, 0.31]	78	18.18(14.65, 22.16)
Solobacterium				0.00[0.00, 0.01]	4	0.93( 0.25, 2.37)
Sphingobacteriaceae_uncl	0.00[0.00, 5.82]	73	23.70(19.06,28.85)
Sporobacter				0.00[0.00, 0.19]	11	2.56( 1.29, 4.54)
Staphylococcaceae_uncl				0.00[0.00, 0.01]	2	0.47( 0.06, 1.67)
Staphylococcus	0.00[0.00, 6.83]	1	0.32( 0.01, 1.80)	0.00[0.00,19.01]	202	47.09(42.28, 51.93)
Stenotrophomonas				0.00[0.00, 0.00]	2	0.47( 0.06, 1.67)
Streptobacillus				0.00[0.00, 0.02]	2	0.47( 0.06, 1.67)
Streptococcaceae_uncl				0.00[0.00, 6.97]	201	46.85(42.05, 51.70)
Streptococcus	0.00[0.00,86.27]	149	48.38(42.67,54.11)	4.77[0.02,94.75]	429	100.00(99.14,100.00)
Streptophyta_uncl				0.00[0.00, 0.05]	28	6.53( 4.38, 9.30)
Subdoligranulum	0.00[0.00, 0.52]	6	1.95( 0.72, 4.19)	0.00[0.00,17.83]	130	30.30(25.99, 34.89)
Succinivibrio				0.00[0.00, 0.71]	24	5.59( 3.62, 8.21)
Sutterella	0.00[0.00, 1.62]	26	8.44( 5.59,12.12)	0.00[0.00, 2.06]	100	23.31(19.39, 27.60)
Tepidibacter				0.00[0.00, 0.13]	3	0.70( 0.14, 2.03)
Treponema				0.00[0.00, 0.26]	3	0.70( 0.14, 2.03)
Turicibacter				0.00[0.00, 0.29]	19	4.43( 2.69, 6.83)
Unclassified	0.00[0.00, 0.84]	13	4.22( 2.27, 7.11)	1.50[0.16,60.88]	429	100.00(99.14,100.00)
Ureaplasma				0.00[0.00, 0.05]	26	6.06( 4.00, 8.75)
Varibaculum				0.00[0.00, 0.21]	39	9.09( 6.54, 12.22)
Veillonella	0.00[0.00,28.78]	138	44.81(39.16,50.55)	0.05[0.00, 9.29]	322	75.06(70.68, 79.08)
Veillonellaceae_uncl				0.00[0.00,15.70]	156	36.36(31.80, 41.11)
Victivallis	0.00[0.00, 0.32]	1	0.32( 0.01, 1.80)	0.00[0.00, 0.00]	0	0.00( 0.00, 0.86)
Weissella				0.00[0.00,12.05]	201	46.85(42.05, 51.70)
