# Supplementary material for: Linear growth faltering in infants is associated with Acidaminococcus sp. and community-level changes in the gut microbiota
Source: Microbiome. 2015 Jun 13;3:24. doi: 10.1186/s40168-015-0089-2 (PMC4477476; doi:10.1186/s40168-015-0089-2)
Supplement: Additional file 3: Table S3. — Relative abundance and normalized degree centrality of genera identified in severely stunted cases and stunted controls selected from the Malawi cohort. Median, minimum and maximum relative abundance of each genus identified in 10 case or 8 control samples selected from the Malawi cohort. P-values were obtained by permutation test for a difference between case and control medians. Degree centralities of each genus identified in case or control samples were calculated from covariance network models of gut microbial interactions estimated using the graphical lasso, and were normalized for the number of genera in each network. P-values were obtained by permutation test for a difference between case and control degree centralities. [file 40168_2015_89_MOESM3_ESM.xls]

## Sheet: Sheet1
Additional file 3: Table S3. Relative Abundance and Normalized Degree Centrality of Genera Identified in Severely
Stunted Cases and Stunted Controls selected from the Malawi Cohort.
Taxon	Median Abundance [Min,Max]			Normalized Degree Centrality
	Cases (Severely Stunted); n=10	Controls (Stunted); n=8	p-value	Cases (Severely Stunted); n=10	Controls (Stunted); n=8	p-value
Acidaminococcus	0.00[0.00, 0.92]	0.00[ 0.00, 0.00]	1	0.56	0	0.059
Anaerococcus	0.00[0.00, 0.00]	0.00[ 0.00, 0.15]	1	0	0.290323	0.685
Bacteroides	1.90[0.00, 8.62]	7.36[ 1.86,14.52]	0.005	0.6	0.225806	0.03
Bifidobacterium	44.94[0.00,94.89]	34.97[ 0.00,40.06]	0.101	0.32	0.451613	0.458
Blautia	0.55[0.00, 8.93]	2.43[ 0.52, 5.90]	0.029	0.48	0.225806	0.266
Brachyspira	0.00[0.00, 0.71]	0.00[ 0.00, 0.00]	1	0.56	0	0.091
Butyrivibrio	0.00[0.00, 1.43]	0.00[ 0.00, 1.08]	1	0.48	0.258065	0.451
Chlamydiaceae_uncl	0.00[0.00, 0.36]	0.00[ 0.00, 0.00]	1	0.6	0	0.052
Collinsella	0.58[0.00, 6.02]	0.00[ 0.00, 4.18]	0.338	0.56	0.290323	0.222
Coprobacillus	0.00[0.00, 0.00]	0.00[ 0.00, 0.24]	1	0	0.290323	0.685
Coprococcus	0.00[0.00, 0.00]	0.00[ 0.00, 0.10]	1	0	0.0967742	0.943
Desulfobulbaceae_uncl	0.00[0.00, 1.09]	0.00[ 0.00, 1.70]	0.653	0.6	0.225806	0.138
Dorea	0.00[0.00, 0.11]	0.00[ 0.00, 1.19]	0.981	0.68	0.354839	0.187
Enterococcus	0.00[0.00, 0.19]	0.00[ 0.00, 0.60]	1	0.56	0.290323	0.25
Escherichia	0.11[0.00, 5.09]	0.00[ 0.00, 1.23]	0.275	0.64	0.290323	0.156
Eubacterium	0.00[0.00, 1.98]	2.37[ 0.00,12.93]	<0.01	0.48	0.290323	0.482
Faecalibacterium	5.89[0.00,15.43]	8.00[ 1.51,14.37]	0.276	0.48	0.258065	0.291
Haemophilus	0.00[0.00, 0.82]	0.00[ 0.00, 0.66]	1	0.64	0.225806	0.07
Lactobacillus	0.00[0.00, 6.71]	1.25[ 0.00, 4.49]	0.185	0.6	0.258065	0.147
Leuconostoc	0.00[0.00, 0.00]	0.00[ 0.00, 2.72]	1	0	0.225806	0.703
Megamonas	0.00[0.00, 6.43]	0.00[ 0.00,14.13]	0.97	0.56	0.290323	0.266
Mitsuokella	0.00[0.00, 0.00]	0.00[ 0.00, 0.52]	1	0	0.193548	0.682
Mycobacterium	0.00[0.00, 0.32]	0.00[ 0.00, 0.71]	0.899	0.44	0.129032	0.207
Neisseria	0.00[0.00, 0.00]	0.00[ 0.00, 0.64]	1	0	0.225806	0.937
Neisseriaceae_uncl.	0.00[0.00, 0.10]	0.00[ 0.00, 1.21]	1	0.68	0.225806	0.082
Parabacteroides	0.00[0.00, 0.00]	0.00[ 0.00, 0.19]	1	0	0.0322581	0.993
Peptoniphilus	0.00[0.00, 0.00]	0.00[ 0.00, 0.54]	1	0	0.129032	0.724
Phascolarctobacterium	0.00[0.00, 0.00]	0.00[ 0.00, 0.78]	1	0	0.322581	0.261
Prevotella	18.12[0.00,71.31]	42.86[11.68,49.90]	0.063	0.52	0.354839	0.381
Roseburia	0.00[0.00, 5.15]	0.00[ 0.00, 1.58]	0.9	0.48	0.129032	0.156
Ruminococcus	0.00[0.00, 2.39]	0.04[ 0.00, 7.48]	0.265	0.52	0.258065	0.138
Sphingobacteriaceae_uncl	0.00[0.00, 2.06]	0.00[ 0.00, 1.16]	0.81	0.52	0.322581	0.445
Streptococcus	0.17[0.00,11.09]	0.00[ 0.00,12.99]	0.341	0.52	0.258065	0.221
Veillonella	0.05[0.00,12.63]	0.00[ 0.00, 3.65]	0.455	0.44	0.129032	0.27
