# Supplementary material for: Linear growth faltering in infants is associated with Acidaminococcus sp. and community-level changes in the gut microbiota
Source: Microbiome. 2015 Jun 13;3:24. doi: 10.1186/s40168-015-0089-2 (PMC4477476; doi:10.1186/s40168-015-0089-2)
Supplement: Additional file 4: Table S4. — Relative abundance and normalized degree centrality of genera identified in severely stunted cases and stunted controls selected from the Bangladesh cohort. Median, minimum and maximum relative abundance of each genus identified in 6 case or 5 control samples selected from the Bangladesh cohort. P-values were obtained by permutation test for a difference between case and control medians. Degree centralities of each genus identified in case or control samples were calculated from covariance network models of gut microbial interactions estimated using the graphical lasso and were normalized for the number of genera in each network. P-values were obtained by permutation test for a difference between case and control degree centralities. [file 40168_2015_89_MOESM4_ESM.xls]

## Sheet: Sheet2
Additional file 4: Table S4. Relative Abundance and Normalized Degree Centrality of Genera Identified in Severely Stunted
Cases and Stunted Controls selected from the Bangladesh Cohort.
Taxon	Median Abundance [Min,Max]			Normalized Degree Centrality
	Cases (Severely Stunted); n=6	Controls (Stunted); n=5	p-value	Cases (Severely Stunted); n=6	Controls (Stunted); n=5	p-value
Acidaminococcus	0.00[0.00,0.00]	0.00[0.00,0.31]	1	0	0.393443	0.493
Acinetobacter	0.00[0.00,0.01]	0.00[0.00,0.00]	1	0.530612	0	0.031
Actinobacillus	0.00[0.00,0.00]	0.00[0.00,0.01]	1	0	0.377049	0.518
Actinomyces	0.00[0.00,0.10]	0.00[0.00,0.01]	0.355	0.489796	0.311475	0.512
Allisonella	0.00[0.00,0.00]	0.00[0.00,0.005]	1	0	0.377049	0.518
Anaerococcus	0.00[0.00,0.01]	0.00[0.00,0.03]	0.043	0.714286	0.213115	0.089
Atopobium	0.00[0.00,0.03]	0.00[0.00,0.03]	0.939	0.77551	0.327869	0.222892
Bacillaceae_uncl	0.00[0.00,0.00]	0.00[0.00,0.07]	1	0	0.163934	0.69
Bacillus	0.00[0.00,0.00]	0.00[0.00,0.005]	1	0	0.377049	0.518
Bacteroides	0.53[0.00,21.33]	0.00[0.00,2.73]	0.284	0.428571	0.295082	0.604
Bifidobacteriaceae_uncl	0.01[0.00,0.10]	0.07[0.02,0.09]	0.072	0.571429	0.229508	0.217
Bifidobacterium	67.55[0.06,93.20]	48.89[20.88,93.68]	0.175	0.428571	0.213115	0.437
Blautia	0.00[0.00,0.01]	0.19[0.00,5.91]	<0.01	0.714286	0.213115	0.084
Campylobacter	0.00[0.00,0.00]	0.00[0.00,0.33]	1	0	0.262295	0.433
Catenibacterium	0.00[0.00,0.002]	0.00[0.00,0.005]	1	0.591837	0.377049	0.666
Clostridiaceae_uncl	0.00[0.00,0.00]	0.00[0.00,0.01]	1	0	0.409836	0.23
Clostridium	0.01[0.00,52.05]	0.00[0.00,0.76]	0.349	0.591837	0.327869	0.268
Collinsella	0.00[0.00,8.86]	0.00[0.00,0.74]	0.122	0.55102	0.245902	0.374
Coprococcus	0.00[0.00,0.01]	0.00[0.00,0.00]	1	0.530612	0	0.031
Coriobacteriaceae_uncl	0.00[0.00,0.01]	0.29[0.00,0.94]	<0.01	0.55102	0.327869	0.347
Corynebacterium	0.00[0.00,0.03]	0.00[0.00,0.07]	0.379	0.265306	0.295082	0.913
Dialister	0.00[0.00,0.00]	0.00[0.00,0.16]	<0.01	0	0.245902	0.454
Dolosigranulum	0.00[0.00,0.002]	0.00[0.00,0.02]	0.942	0.591837	0.377049	0.522
Dorea	0.00[0.00,0.84]	0.75[0.00,12.88]	0.054	0.55102	0.295082	0.272
Eggerthella	0.00[0.00,0.22]	0.00[0.00,0.01]	0.946	0.489796	0.393443	0.77
Enterobacteriaceae_uncl	0.36[0.12,10.08]	0.38[0.06,1.74]	0.422	0.428571	0.344262	0.699
Enterococcaceae_uncl	0.00[0.00,2.42]	0.14[0.00,0.48]	0.083	0.428571	0.360656	0.767
Enterococcus	0.78[0.00,5.80]	0.41[0.01,5.83]	0.34	0.204082	0.180328	0.941
Erysipelotrichaceae_uncl	0.00[0.00,0.01]	0.00[0.00,0.02]	1	0.55102	0.327869	0.719
Escherichia/Shigella	3.17[10.16,18.55]	2.12[1.15,4.71]	0.263	0.55102	0.344262	0.502
Eubacterium	0.00[0.00,0.00]	0.00[0.00,0.17]	1	0	0.295082	0.388
Faecalibacterium	0.00[0.00,0.002]	0.01[0.00,0.57]	<0.01	0.591837	0.360656	0.504
Finegoldia	0.00[0.00,0.01]	0.00[0.00,0.003]	0.94	0.44898	0.327869	0.839357
Fusobacteriaceae_uncl	0.00[0.00,0.02]	0.00[0.00,0.05]	0.945	0.55102	0.245902	0.316
Gemella	0.00[0.00,0.01]	0.005[0.00,0.06]	0.182	0.673469	0.327869	0.22
Geobacillus	0.00[0.00,0.01]	0.00[0.00,0.00]	1	0.591837	0	0.092
Granulicatella	0.00[0.00,0.00]	0.00[0.00,0.01]	0.945	0.55102	0.262295	0.306
Helicobacter	0.00[0.00,0.00]	0.00[0.00,0.24]	1	0	0.377049	0.518
Lachnospiraceae_uncl	0.00[0.00,0.03]	0.10[0.05,0.73]	<0.01	0.55102	0.262295	0.13
Lactobacillaceae_uncl	0.00[0.00,0.02]	0.05[0.00,0.20]	<0.01	0.55102	0.393443	0.547
Lactobacillus	0.07[0.00,1.43]	8.73[0.01,31.33]	<0.01	0.653061	0.377049	0.228
Lactococcus	0.00[0.00,0.02]	0.00[0.00,0.00]	1	0.653061	0	0.018
Leuconostoc	0.00[0.00,0.03]	0.00[0.00,0.20]	0.935	0.55102	0.393443	0.756
Megamonas	0.00[0.00,0.04]	0.01[0.00,1.66]	0.051	0.714286	0.393443	0.287
Megasphaera	0.00[0.00,0.20]	0.01[0.005,12.01]	0.108	0.714286	0.295082	0.114
Micrococcus	0.00[0.00,0.01]	0.00[0.00,0.00]	1	0.510204	0	0.0521042
Mitsuokella	0.00[0.00,0.00]	0.00[0.00,0.44]	1	0	0.377049	0.518
Olsenella	0.00[0.00,0.07]	0.82[0.00,1.50]	<0.01	0.55102	0.459016	0.74
Peptoniphilus	0.00[0.00,0.00]	0.00[0.00,0.03]	1	0	0.327869	0.446
Peptostreptococcus	0.00[0.00,0.00]	0.00[0.00,0.04]	1	0	0.327869	0.446
Porphyromonas	0.00[0.00,0.00]	0.00[0.00,0.004]	1	0	0.393443	0.493
Prevotella	0.00[0.00,4.17]	0.00[0.00,20.56]	0.471	0.510204	0.360656	0.581
Proteus	0.00[0.00,0.01]	0.00[0.00,0.00]	1	0.591837	0	0.093
Providencia	0.00[0.00,0.00]	0.00[0.00,0.02]	1	0	0.131148	0.620725
Roseburia	0.00[0.00,0.00]	0.00[0.00,0.26]	1	0.591837	0.377049	0.671
Rothia	0.04[0.01,0.76]	0.03[0.00,0.21]	0.353	0.367347	0.131148	0.315
Ruminococcaceae_uncl	0.00[0.00,0.004]	0.00[0.00,0.003]	1	0.55102	0.327869	0.632
Ruminococcus	0.00[0.00,0.00]	0.00[0.00,0.004]	1	0	0.393443	0.493
Sarcina	0.00[0.00,0.002]	0.00[0.00,0.00]	1	0.591837	0	0.093
Staphylococcus	0.01[0.00,0.24]	0.00[0.00,0.03]	0.457	0.632653	0.327869	0.495
Streptococcaceae_uncl	0.00[0.00,0.06]	0.02[0.00,0.07]	0.299	0.428571	0.278689	0.519
Streptococcus	3.13[0.602,29.66]	18.07[2.45,29.42]	0.179	0.44898	0.344262	0.765
Sutterella	0.00[0.00,0.04]	0.00[0.00,0.005]	0.931	0.591837	0.409836	0.572
Unclassified	0.70[0.32,10.55]	3.08[0.78,8.06]	0.122	0.408163	0.409836	0.994
Ureaplasma	0.00[0.00,0.00]	0.00[0.00,0.004]	1	0	0.393443	0.493
Veillonella	0.10[0.00,0.80]	0.00[0.00,0.62]	0.347	0.714286	0.42623	0.39
Veillonellaceae_uncl	0.00[0.00,0.00]	0.00[0.00,0.27]	<0.01	0	0.295082	0.223
Weissella	0.00[0.00,0.00]	0.05[0.00,0.46]	<0.01	0	0.262295	0.366
